# Supplementary material for: Mobility Gaps of Hydrogenated Amorphous Silicon Related to Hydrogen Concentration and Its Influence on Electrical Performance
Source: Nanomaterials (Basel). 2024 Sep 25;14(19):1551. doi: 10.3390/nano14191551 (PMC11477895; doi:10.3390/nano14191551)
Supplement: Supplementary file 1 [file nanomaterials-14-01551-s001.zip]

Archive with 1 entries (1 files):
- nanomaterials-3163202-supplementary.pdf
